# Supplementary material for: Antibacterial immune functions of subadults and adults in a semelparous spider
Source: PeerJ. 2019 Oct 23;7:e7475. doi: 10.7717/peerj.7475 (PMC6815191; doi:10.7717/peerj.7475)
Supplement: Supplemental Information 1 [file peerj-07-7475-s001.zip]

Archive with 2 entries (2 files):
- Data_analyses_report_V2.Rmd
- Data_analyses_report_V2.html
