# Supplementary material for: Antibacterial immune functions of subadults and adults in a semelparous spider
Source: PeerJ. 2019 Oct 23;7:e7475. doi: 10.7717/peerj.7475 (PMC6815191; doi:10.7717/peerj.7475)
Supplement: Supplemental Information 1 [file peerj-07-7475-s001.zip › Data_analyses_report_V2.Rmd]

---
title: "Antibacterial immune functions of subadults and adults in a semelparous spider"
author: "Zoltán Rádai"
output: html_document
---

```{r prerequisites, echo=FALSE, warning=FALSE, error=FALSE, message=FALSE}

library("stats")
library("MASS")
library("coda")
library("Matrix")
library("ape")
library("car")
library("MCMCglmm")

#----------------------

pMCMC<-function(MCMC.chains){ ## one chain as a vector, or matrix (or data frame) of multiple chains
  
  cn.numb<-FALSE
  
  if(is.null(colnames(MCMC.chains))){
    if(is.null(names(MCMC.chains))){
      #warning("No names are given to the different chains! Order of chains will be used instead of names.")
      cn.numb<-TRUE
    }
  } else {
    chain.names<-colnames(MCMC.chains)
  }
  
  if(is.null(ncol(MCMC.chains))){
    MCMC.chains<-matrix(as.vector(MCMC.chains), ncol=1)
    n.chains<-ncol(MCMC.chains)
  } else {
    n.chains<-ncol(MCMC.chains)
  }
  
  if(cn.numb){
    chain.names<-c(1:n.chains)
  }
  
  p.mc<-c()
  for(c in 1:n.chains){
    samp.c<-length(MCMC.chains[,c])
    vals.c<-MCMC.chains[,c]
    below.zero<-length(vals.c[vals.c<0])
    above.zero<-length(vals.c[vals.c>0])
    bzf.c<-below.zero/samp.c
    azf.c<-above.zero/samp.c
    
    if(bzf.c<=azf.c){
      p.mc.c<-2*bzf.c
    } else {
      p.mc.c<-2*azf.c
    }
    p.mc<-c(p.mc, p.mc.c)
  }
  
  all.pMCMC<-data.frame(pMCMC=p.mc, variables=chain.names)
  return(all.pMCMC)
  
}

#----------------------

aa2 <- read.csv("/media/zozoo/3191D18644760ED0/Tan/PhD/A_P_agr/manuscript/Par_agr_ontogeny_immun/PeerJ/Data_Paragr_Ontogeny_PeerJ/ParagrOnt_Data_1_V1.csv", sep=",")
pp.asd <- read.csv("/media/zozoo/3191D18644760ED0/Tan/PhD/A_P_agr/manuscript/Par_agr_ontogeny_immun/PeerJ/Data_Paragr_Ontogeny_PeerJ/ParagrOnt_Data_2_V2.csv", sep=",")

```

```{r}
aa2 <- read.csv("ParagrOnt_Data_1_V1.csv", sep=",")
pp.asd <- read.csv("ParagrOnt_Data_2_V2.csv", sep=",")
```

### Summary of data ###

**Lab-reared spiders**

Variables:

 - sampleID: unique identification number of each spider
 - bgi: bacterial growth inhibition values (mean-centered, SD-scaled)
 - cwl: cell wall lytic activity values (mean-centered, SD-scaled)
 - stage: ontogenetic stage, subadults and adults as ***sa*** and ***a***, respectively
 - sex: sex, females and males as ***F*** and ***M***, respectively
 - ct.width.mm: prosoma width in mm
 - petri: ID of petri dish in which samples from the given spider was used
 - mom: ID number of the female spider from which spiders originated
 - NO.bgi: boolean, indicating whether bgi was zero (1) or greater than zero (0)
 - NO.cwl: boolean, indicating whether cwl was zero (1) or greater than zero (0)
 - dev.time: number of days from hatching to the end of rearing
 - growth.rate.3: growth rate as ***ct.width.mm***^3 divided by ***dev.time***

```{r}

print(summary(aa2))

```

**Spiders from natural habitat**

Variables:

 - petri.ID: ID of petri dish in which samples from the given spider was used
 - spider.ID: unique identification number of each spider
 - status: reproductive status for a female being virgin or mated as ***F*** or ***F.cocoon***, respectively
 - season: season group (i.e. time of collection), ***spring*** and ***autumn*** for early and late summer, respectively
 - fecundity: number of offspring from the given female's cocoon (if the female was mated)
 - ct.width.mm: prosoma width in mm
 - bgi: bacterial growth inhibition values (mean-centered, SD-scaled)
 - cwl: cell wall lytic activity values (mean-centered, SD-scaled)


```{r}

print(summary(pp.asd))

```

------------------------------------------------------------------------------------------------

### Welch's t-test ###

```{r}

t.test(aa2$dev.time[aa2$stage=="sa"], aa2$dev.time[aa2$stage=="a"])

```

### Chi-squared test ###

```{r}

chisq.test(table(aa2$stage, aa2$mom))

```

### MCMCglmm models ###

***Note that estimates and P_MCMC values will differ in each run of the model up to Monte-Carlo error.***

In the model output, stage-level estimates (e.g. ***traitbgi:stagesa***) are given for females, therefore the effect of sex (***M***) on its own can be interpreted as the sex difference, hence (unlike in stage differences) there is no need to contrast posterior distributions.

**Lab-reared spiders**

```{r}

prmc1<-list(B=list(V=diag(8)*1e1, mu=rep(0,8)), 
            R=list(V=diag(2), nu=1), 
            G=list(G1=list(V=diag(2), nu=1), 
                   G2=list(V=diag(2), nu=1),
                   G3=list(V=diag(2), nu=1)))
asdmc.1<-MCMCglmm(cbind(bgi, cwl) ~ trait:stage + trait:sex + trait:growth.rate.3 - 1, 
                  random= ~ us(trait):sampleID + idh(trait):mom + idh(trait):petri, rcov=~us(trait):units, 
                  burnin=15000, nitt=115000, thin=20, prior=prmc1, family=rep("gaussian",2), data=aa2, verbose=FALSE)
print(summary(asdmc.1))

# stage differences
bgi.dif.STAGE <- cbind(posterior.mode( asdmc.1$Sol[,"traitbgi:stagesa"]-asdmc.1$Sol[,"traitbgi:stagea"] ),
HPDinterval( asdmc.1$Sol[,"traitbgi:stagesa"]-asdmc.1$Sol[,"traitbgi:stagea"] ),
pMCMC( asdmc.1$Sol[,"traitbgi:stagesa"]-asdmc.1$Sol[,"traitbgi:stagea"] )[1,1] )
colnames(bgi.dif.STAGE) <- c("bgi", "HPDlower", "HPDupper", "PMCMC")

cwl.dif.STAGE <- cbind(posterior.mode( asdmc.1$Sol[,"traitcwl:stagesa"]-asdmc.1$Sol[,"traitcwl:stagea"] ),
HPDinterval( asdmc.1$Sol[,"traitcwl:stagesa"]-asdmc.1$Sol[,"traitcwl:stagea"] ),
pMCMC( asdmc.1$Sol[,"traitcwl:stagesa"]-asdmc.1$Sol[,"traitcwl:stagea"] )[1,1] )
colnames(cwl.dif.STAGE) <- c("cwl", "HPDlower", "HPDupper", "PMCMC")

print(bgi.dif.STAGE)
print(cwl.dif.STAGE)


# Accuracy of measures

##--- bgi ---
print(posterior.mode((asdmc.1$VCV[,"traitbgi:traitbgi.sampleID"])/(asdmc.1$VCV[,"traitbgi:traitbgi.sampleID"]+asdmc.1$VCV[,"traitbgi:traitbgi.units"])) )
print(HPDinterval( (asdmc.1$VCV[,"traitbgi:traitbgi.sampleID"])/(asdmc.1$VCV[,"traitbgi:traitbgi.sampleID"]+asdmc.1$VCV[,"traitbgi:traitbgi.units"]) ))

##--- cwl ---
print(posterior.mode((asdmc.1$VCV[,"traitcwl:traitcwl.sampleID"])/(asdmc.1$VCV[,"traitcwl:traitcwl.sampleID"]+asdmc.1$VCV[,"traitcwl:traitcwl.units"])) )
print(HPDinterval( (asdmc.1$VCV[,"traitcwl:traitcwl.sampleID"])/(asdmc.1$VCV[,"traitcwl:traitcwl.sampleID"]+asdmc.1$VCV[,"traitcwl:traitcwl.units"]) ))

#############################################################

# covariances

##--- G: random-effect ---
cov.G <- cbind(posterior.mode(asdmc.1$VCV[,"traitcwl:traitbgi.sampleID"]),
HPDinterval(asdmc.1$VCV[,"traitcwl:traitbgi.sampleID"]),
pMCMC(asdmc.1$VCV[,"traitcwl:traitbgi.sampleID"])[1,1] )
colnames(cov.G) <- c("Cov", "HPDlower", "HPDupper", "PMCMC")

##--- R: residuals ---
cov.R <- cbind(posterior.mode(asdmc.1$VCV[,"traitcwl:traitbgi.units"]),
HPDinterval(asdmc.1$VCV[,"traitcwl:traitbgi.units"]),
pMCMC(asdmc.1$VCV[,"traitcwl:traitbgi.units"])[1,1] )
colnames(cov.R) <- c("Cov", "HPDlower", "HPDupper", "PMCMC")

print(cov.G)
print(cov.R)

```

--------------------------------------------------------------------------------------------------------------

**Spiders from natural habitat**


```{r}

impr<-list(B=list(V=diag(8)*1e1, mu=rep(0,8)), 
           R=list(V=diag(2), nu=1), 
           G=list(G1=list(V=diag(2), nu=1), 
                  G2=list(V=diag(2), nu=1)))
immat.1<-MCMCglmm(cbind(bgi, cwl)~trait:status + trait:season + trait:status:season - 1, 
                  prior=impr, random=~us(trait):spider.ID + idh(trait):petri.ID, rcov=~us(trait):units, family=rep("gaussian", 2),
                  data=pp.asd, burnin=15000, nitt=115000, thin=20, verbose=FALSE)
print(summary(immat.1))

# contrasts between virgin and mated females
bgi.spring.dif <- (immat.1$Sol[,"traitbgi:statusF"] + immat.1$Sol[,"traitbgi:seasonspring"]) - 
  (immat.1$Sol[,"traitbgi:statusF.cocoon"] + immat.1$Sol[,"traitbgi:seasonspring"]) # interaction is not significant so not included
bgi.autumn.dif <- (immat.1$Sol[,"traitbgi:statusF"]) - 
  (immat.1$Sol[,"traitbgi:statusF.cocoon"])

cwl.spring.dif <- (immat.1$Sol[,"traitcwl:statusF"] + immat.1$Sol[,"traitcwl:seasonspring"]) - 
  (immat.1$Sol[,"traitcwl:statusF.cocoon"] + immat.1$Sol[,"traitcwl:seasonspring"] + immat.1$Sol[,"traitcwl:statusF.cocoon:seasonspring"])
cwl.autumn.dif <- (immat.1$Sol[,"traitcwl:statusF"]) - 
  (immat.1$Sol[,"traitcwl:statusF.cocoon"])

f.difs <- cbind(bgi.spring.dif, bgi.autumn.dif, cwl.spring.dif, cwl.autumn.dif)

# contrasts
print(posterior.mode(as.mcmc(f.difs)))

# HPD intervals
print(HPDinterval(as.mcmc(f.difs)))

# P_MCMC values
print(pMCMC(f.difs))


#############################################################

# covariances

##--- G: random-effect ---
cov.G.2 <- cbind(posterior.mode(immat.1$VCV[,"traitcwl:traitbgi.spider.ID"]),
HPDinterval(immat.1$VCV[,"traitcwl:traitbgi.spider.ID"]),
pMCMC(immat.1$VCV[,"traitcwl:traitbgi.spider.ID"])[1,1] )
colnames(cov.G.2) <- c("Cov", "HPDlower", "HPDupper", "PMCMC")

##--- R: residuals ---
cov.R.2 <- cbind(posterior.mode(immat.1$VCV[,"traitcwl:traitbgi.units"]),
HPDinterval(immat.1$VCV[,"traitcwl:traitbgi.units"]),
pMCMC(immat.1$VCV[,"traitcwl:traitbgi.units"])[1,1] )
colnames(cov.R.2) <- c("Cov", "HPDlower", "HPDupper", "PMCMC")

print(cov.G.2)
print(cov.R.2)

```


### Linear regression ###


```{r}

pp.f <- na.omit(pp.asd)[c(1:53)*2,]
for(i in unique(pp.f$spider.ID)){
  pp.f$bgi[pp.f$spider.ID==i] <- mean(pp.asd$bgi[pp.asd$spider.ID==i])
}

fecm.1<-lm(fecundity ~ bgi + cwl + season + bgi:season + cwl:season, data = pp.f)
print(summary(fecm.1))

fecm.1.r1<-lm(fecundity ~ bgi + cwl + season, data = pp.f)
print(summary(fecm.1.r1))

```


### Binomial generalized linear regression ###


```{r}

fecm.2 <- glm(bgi.measurable ~ fecundity * season, data=pp.f, family = "binomial")
print(summary(fecm.2))

fecm.3 <- glm(cwl.measurable ~ fecundity * season, data=pp.f, family = "binomial")
print(summary(fecm.3))

```
