# Supplementary material for: Antibacterial immune functions of subadults and adults in a semelparous spider
Source: PeerJ. 2019 Oct 23;7:e7475. doi: 10.7717/peerj.7475 (PMC6815191; doi:10.7717/peerj.7475)
Supplement: Supplemental Information 2 [file peerj-07-7475-s002.csv]

sampleID	bgi	cwl	stage	sex	ct.width.mm	petri	mom	NO.bgi	NO.cwl	dev.time	growth.rate.3
u2_2_20	0.612906416763433	-0.199157025207702	sa	F	2.05479658346563	b1	u2_2	0	0	143	0.060669507208102
u2_2_20	0.830230776799019	-0.441562776696896	sa	F	2.05479658346563	b1	u2_2	0	0	143	0.060669507208102
h5_x3	-0.018724345223538	-0.68441103024393	a	M	2.14535408380454	b3	h5	0	0	169	0.058426549568906
h5_x3	-0.038290072004812	-0.952211255982278	a	M	2.14535408380454	b3	h5	0	0	169	0.058426549568906
h2_2_14	-0.063098445624029	0.022163341110062	sa	M	1.62984568151103	b3	h2_2	0	0	156	0.027753314679921
h2_2_14	-0.004841350230391	-0.350102535849846	sa	M	1.62984568151103	b3	h2_2	0	0	156	0.027753314679921
h1_2_22	-0.576442284824968	0.014765543387527	sa	M	1.73733645609152	b4	h1_2	0	0	160	0.032774178610031
h1_2_22	-0.345141944290864	0.642989599176802	sa	M	1.73733645609152	b4	h1_2	0	0	160	0.032774178610031
u2_2_1	0.627460213630195	1.28908330344962	sa	F	1.91862284796385	b4	u2_2	0	0	83	0.085092394237409
u2_2_1	0.764425732197746	0.709065205117091	sa	F	1.91862284796385	b4	u2_2	0	0	83	0.085092394237409
h1_2_17	-1.12907934006081	-0.748395443423637	sa	M	1.86714987302521	b4	h1_2	1	0	144	0.045203810563047
h1_2_17	-0.486708751472595	-0.511983880821153	sa	M	1.86714987302521	b4	h1_2	0	0	144	0.045203810563047
u3_2_3	-1.12907934006081	1.59302638512168	sa	M	1.87060427377501	b5	u3_2	1	0	158	0.041427495592314
u3_2_3	-1.12907934006081	0.402886912924444	sa	M	1.87060427377501	b5	u3_2	1	0	158	0.041427495592314
h10_2_3	-1.12907934006081	-0.577651579994474	sa	M	1.85917416578297	b5	h10_2	1	0	132	0.048684004824523
h10_2_3	-1.12907934006081	-0.680179158105508	sa	M	1.85917416578297	b5	h10_2	1	0	132	0.048684004824523
h1_2_13	0.267866522242798	-1.37215329908814	a	F	2.31769720778848	b6	h1_2	0	0	148	0.084121765197571
h1_2_13	0.027752784483035	-1.16289172637716	a	F	2.31769720778848	b6	h1_2	0	0	148	0.084121765197571
u3_2_18	-1.12907934006081	-0.344987169181356	sa	M	1.90695384229774	b6	u3_2	1	0	162	0.0428060868957
u3_2_18	-1.12907934006081	-0.688137840367792	sa	M	1.90695384229774	b6	u3_2	1	0	162	0.0428060868957
u2_2_9	0.283443199306086	-0.628658232987593	a	F	2.16210658963293	b7	u2_2	0	0	153	0.066060197905539
u2_2_9	0.132772352185086	-0.804356754038671	a	F	2.16210658963293	b7	u2_2	0	0	153	0.066060197905539
u3_2_17	-0.296404458986089	0.075350476215974	sa	F	2.07857757824068	b9	u3_2	0	0	150	0.05986975150609
u3_2_17	-0.416386430322505	-0.243854206381931	sa	F	2.07857757824068	b9	u3_2	0	0	150	0.05986975150609
u3_2_9	0.247847848070079	-0.541637169525971	sa	F	2.07903828717237	b9	u3_2	0	0	126	0.071320916724615
u3_2_9	0.34946498462747	-0.28642293446728	sa	F	2.07903828717237	b9	u3_2	0	0	126	0.071320916724615
u2_2_2	1.18764238955683	0.891495714536898	sa	M	1.90214255361099	b9	u2_2	0	0	91	0.075628901445028
u2_2_2	1.1230606890353	0.632488742467073	sa	M	1.90214255361099	b9	u2_2	0	0	91	0.075628901445028
h2_2_19	0.020628044415373	-0.356787855900656	a	F	2.04133383156699	b10	h2_2	0	0	156	0.054527740454188
h2_2_19	0.104921117847942	-1.03202768880903	a	F	2.04133383156699	b10	h2_2	0	0	156	0.054527740454188
u3_2_19	-0.384047236509345	-0.52472589818392	a	F	2.34818207422127	b10	u3_2	0	0	154	0.084076492258926
u3_2_19	-0.254145258797	-0.711506864932041	a	F	2.34818207422127	b10	u3_2	0	0	154	0.084076492258926
h9_2_1	1.61500144376391	-0.576350320169975	sa	M	1.91334176140581	b11	h9_2	0	0	66	0.106128913116642
h9_2_1	0.843672777666582	-0.52388027173881	sa	M	1.91334176140581	b11	h9_2	0	0	66	0.106128913116642
h6_2_14	-1.12907934006081	0.27107703664796	sa	M	1.77360728977027	b12	h6_2	1	0	162	0.034439543073386
h6_2_14	-1.12907934006081	-0.350520596323896	sa	M	1.77360728977027	b12	h6_2	1	0	162	0.034439543073386
h2_2_10	0.074276039260814	1.13045519644507	sa	F	1.93695848249619	b12	h2_2	0	0	158	0.0459942825687
h2_2_10	-0.142202661053064	0.57810115094429	sa	F	1.93695848249619	b12	h2_2	0	0	158	0.0459942825687
u3_2_20	-0.527632158754331	-0.401504709130787	a	M	2.12718844585174	b12	u3_2	0	0	160	0.060158626685226
u3_2_20	-0.592357924211884	-0.995776369632152	a	M	2.12718844585174	b12	u3_2	0	0	160	0.060158626685226
u3_2_8	0.284089230459179	0.042302906150004	sa	F	1.86996635272711	b13	u3_2	0	0	130	0.050298846330043
u3_2_8	0.867021265798676	0.268696058614614	sa	F	1.86996635272711	b13	u3_2	0	0	130	0.050298846330043
u3_2_11	0.024104225810796	0.072824026393605	sa	F	2.06888099400142	b13	u3_2	0	0	156	0.056765168514052
u3_2_11	0.043591110815985	0.130751771417503	sa	F	2.06888099400142	b13	u3_2	0	0	156	0.056765168514052
u2_2_3	1.40019538440389	-0.202296304140974	sa	M	1.7624862614022	b14	u2_2	0	0	109	0.050228559482796
u2_2_3	1.1175543693491	-0.558387368209308	sa	M	1.7624862614022	b14	u2_2	0	0	109	0.050228559482796
h6_2_20	1.17961073838444	-0.136400338460075	sa	M	1.82972107553527	b14	h6_2	0	0	120	0.051047376305619
h6_2_20	0.908027356411025	-0.003855458370337	sa	M	1.82972107553527	b14	h6_2	0	0	120	0.051047376305619
h1_2_24	0.096161193437391	-0.570852420659641	a	F	2.14472762149979	b15	h1_2	0	0	158	0.06243949013624
h1_2_24	-0.253825161307744	-1.14185487386623	a	F	2.14472762149979	b15	h1_2	0	0	158	0.06243949013624
u3_2_24	-1.12907934006081	-0.48506666670774	sa	M	1.837175282608	b15	u3_2	1	0	110	0.056371435746281
u3_2_24	-1.12907934006081	-0.278368985995966	sa	M	1.837175282608	b15	u3_2	1	0	110	0.056371435746281
h1_2_29	0.171439595757071	-0.161778021562162	sa	M	1.89379064556776	b16	h1_2	0	0	112	0.060642609122862
h1_2_29	-0.471490055283332	0.347869702254801	sa	M	1.89379064556776	b16	h1_2	0	0	112	0.060642609122862
u2_2_19	0.248829514722672	-0.832836811324415	a	F	2.39469400501035	b16	u2_2	0	0	155	0.088596870728984
u2_2_19	-0.033422731333481	-1.0999364817185	a	F	2.39469400501035	b16	u2_2	0	0	155	0.088596870728984
u3_2_16	-1.12907934006081	-0.120662840023948	sa	M	1.96327768824121	b16	u3_2	1	0	156	0.048508807095562
u3_2_16	-1.12907934006081	0.202363289972945	sa	M	1.96327768824121	b16	u3_2	1	0	156	0.048508807095562
h6_2_7	0.846097931127923	-0.474971510313685	sa	M	1.91711856621982	b17	h6_2	0	0	102	0.069079112224901
h6_2_7	0.750305039931878	0.527597453694861	sa	M	1.91711856621982	b17	h6_2	0	0	102	0.069079112224901
h6_2_19	-0.21678019456439	-1.71289362729235	a	M	2.1813542230564	b17	h6_2	0	1	156	0.066535586059491
h6_2_19	-0.198550536721186	-1.71289362729235	a	M	2.1813542230564	b17	h6_2	0	1	156	0.066535586059491
u2_2_6	0.482672256735446	1.95309547605697	sa	F	2.10645496383194	b18	u2_2	0	0	147	0.06358273428414
u2_2_6	0.227881115796893	0.332821932532179	sa	F	2.10645496383194	b18	u2_2	0	0	147	0.06358273428414
h1_2_4	0.7773720555426	1.24758086605314	sa	F	1.99178734560736	b18	h1_2	0	0	98	0.080631145709355
h1_2_4	0.449740057543221	0.452761172459772	sa	F	1.99178734560736	b18	h1_2	0	0	98	0.080631145709355
h6_2_26	0.527745895645784	-0.159235590500446	a	F	1.97954891715634	b18	h6_2	0	0	150	0.051713919553421
h6_2_26	0.299692007480531	-0.374321250256001	a	F	1.97954891715634	b18	h6_2	0	0	150	0.051713919553421
u5_2_1	0.928367064312316	0.599328830869103	sa	M	1.79941148511894	b19	u5_2	0	0	83	0.070196162716157
u5_2_1	0.505793897084165	1.18355806572254	sa	M	1.79941148511894	b19	u5_2	0	0	83	0.070196162716157
u2_2_8	0.293953953582458	-1.71289362729235	a	M	2.17152944644685	b19	u2_2	0	1	145	0.070620236296085
u2_2_8	0.268401875339389	-1.71289362729235	a	M	2.17152944644685	b19	u2_2	0	1	145	0.070620236296085
h10_2_1	-1.12907934006081	-0.642909789169267	sa	F	1.95092478187491	b20	h10_2	1	0	124	0.059882495589313
h10_2_1	-1.12907934006081	-0.918474296839459	sa	F	1.95092478187491	b20	h10_2	1	0	124	0.059882495589313
h6_2_1	2.2860305060947	-1.71289362729235	sa	F	1.38755931136271	b20	h6_2	0	1	154	0.017347382223637
h6_2_1	2.82922287677864	-1.71289362729235	sa	F	1.38755931136271	b20	h6_2	0	1	154	0.017347382223637
