# Supplementary material for: Antibacterial immune functions of subadults and adults in a semelparous spider
Source: PeerJ. 2019 Oct 23;7:e7475. doi: 10.7717/peerj.7475 (PMC6815191; doi:10.7717/peerj.7475)
Supplement: Supplemental Information 3 [file peerj-07-7475-s003.csv]

petri.ID	spider.ID	status	season	fecundity	ct.width.mm	bgi	cwl	bgi.measurable	cwl.measurable
14	7D68	F	autumn	NA	1.8488789496	1.36510237832216	0.055549879303819	1	1
14	7D68	F	autumn	NA	1.8488789496	0.737649972861731	0.405882483408001	1	1
14	7E83	F.cocoon	autumn	25	1.8666705452	2.52808622592012	-1.32490579645385	1	0
14	7E83	F.cocoon	autumn	25	1.8666705452	1.66040312506087	-1.32490579645385	1	0
14	7D115	F.cocoon	autumn	17	1.8048371487	0.911516467221199	-1.32490579645385	1	0
14	7D115	F.cocoon	autumn	17	1.8048371487	1.19355583928471	-1.32490579645385	1	0
14	7D102	F.cocoon	autumn	22	2.1286102594	-0.094103595080291	-0.009926316959877	1	1
14	7D102	F.cocoon	autumn	22	2.1286102594	-0.12310274676242	0.0162424289007	1	1
14	7D30	F	autumn	NA	1.7216438429	-1.05936107249973	1.15139411432529	1	1
14	7D30	F	autumn	NA	1.7216438429	0.729728027469036	0.492696089941912	1	1
12	7D57	F	autumn	NA	1.6939191843	-1.05936107249973	1.81957873306692	0	1
12	7D57	F	autumn	NA	1.6939191843	-1.05936107249973	0.976357586003705	0	1
12	7E51	F	autumn	NA	1.6800734921	2.41691359313379	-1.32490579645385	1	0
12	7E51	F	autumn	NA	1.6800734921	1.67114664978678	-1.32490579645385	1	0
12	7E46	F	autumn	NA	1.7170345519	1.21734359829819	0.670462475806428	1	1
12	7E46	F	autumn	NA	1.7170345519	0.518707753239612	0.995586379593247	1	1
12	7E22	F	autumn	NA	1.813754028	1.56907807439772	0.880699927304014	1	1
12	7E22	F	autumn	NA	1.813754028	2.52349690007231	0.248981564050167	1	1
12	7E40	F	autumn	NA	1.8850385554	1.04923275656843	-0.008663594493204	1	1
12	7E40	F	autumn	NA	1.8850385554	0.902474626065287	0.02024362809744	1	1
13	7D78	F	autumn	NA	1.8366332022	1.4138573959799	-1.32490579645385	1	0
13	7D78	F	autumn	NA	1.8366332022	0.97149311706484	-1.32490579645385	1	0
13	7E33	F	autumn	NA	1.9457050207	0.943936176780549	0.143129965940464	1	1
13	7E33	F	autumn	NA	1.9457050207	0.410441053603067	0.910750954717463	1	1
13	7D38	F	autumn	NA	1.6610164258	1.62190513171041	1.34699048722097	1	1
13	7D38	F	autumn	NA	1.6610164258	2.13838866782093	0.832190508370164	1	1
13	7E39	F	autumn	NA	2.0941067227	1.10738144819587	-1.32490579645385	1	0
13	7E39	F	autumn	NA	2.0941067227	1.00502537009812	-1.32490579645385	1	0
13	7D56	F	autumn	NA	1.9705203646	0.50361782104933	0.38860712094659	1	1
13	7D56	F	autumn	NA	1.9705203646	0.287524148266979	0.826336379491954	1	1
8	7D50	F	autumn	NA	1.8640834602	0.996847315457485	-0.022425908653972	1	1
8	7D50	F	autumn	NA	1.8640834602	1.04538017239867	0.397122901358489	1	1
10	7D76	F	autumn	NA	1.8480964828	0.746061825558952	1.03766457268182	1	1
10	7D76	F	autumn	NA	1.8480964828	0.562653785121244	1.10872869460305	1	1
10	7E38	F	autumn	NA	2.2051634559	0.448167379596164	1.11855918400505	1	1
10	7E38	F	autumn	NA	2.2051634559	0.280039439582485	0.973617200631984	1	1
11	7E8	F	autumn	NA	2.2373621385	0.722829748474873	-0.105637817702759	1	1
11	7E8	F	autumn	NA	2.2373621385	0.458222469337318	-0.147866450281824	1	1
11	7D32	F	autumn	NA	1.7814630099	2.14650832155523	1.0220467993876	1	1
11	7D32	F	autumn	NA	1.7814630099	1.61888759838339	0.636310036110684	1	1
15	7D75	F	autumn	NA	1.7627111125	2.64035154153379	-1.32490579645385	1	0
15	7D75	F	autumn	NA	1.7627111125	2.67574246425818	-1.32490579645385	1	0
15	7E43	F	autumn	NA	1.8599470538	0.597538774827839	0.847528555059352	1	1
15	7E43	F	autumn	NA	1.8599470538	0.910380004742835	0.883464279885882	1	1
15	7D28	F	autumn	NA	1.9074159189	0.589690114126489	0.583162211543264	1	1
15	7D28	F	autumn	NA	1.9074159189	0.867933929980685	-0.176955218417869	1	1
15	7D53	F	autumn	NA	1.761215945	2.11347106896048	1.43633499217946	1	1
15	7D53	F	autumn	NA	1.761215945	1.91286619808106	0.759145344445968	1	1
15	7D25	F	autumn	NA	1.6554435025	2.2305408222948	1.57407040815879	1	1
15	7D25	F	autumn	NA	1.6554435025	2.29462982024534	1.96753201680171	1	1
16	7D110	F.cocoon	autumn	23	1.7510040517	1.36503085671752	-1.32490579645385	1	0
16	7D110	F.cocoon	autumn	23	1.7510040517	1.78033028136371	-1.32490579645385	1	0
16	7D104	F.cocoon	autumn	34	1.9660140228	0.435298961600868	-1.32490579645385	1	0
16	7D104	F.cocoon	autumn	34	1.9660140228	0.27093244192074	-1.32490579645385	1	0
16	7D112	F.cocoon	autumn	36	1.9076743419	-1.05936107249973	-1.32490579645385	0	0
16	7D112	F.cocoon	autumn	36	1.9076743419	-1.05936107249973	-1.32490579645385	0	0
16	7E88	F.cocoon	autumn	39	1.8907840084	0.980954665883605	-1.32490579645385	1	0
16	7E88	F.cocoon	autumn	39	1.8907840084	0.773728353055843	-1.32490579645385	1	0
16	7D47	F	autumn	NA	1.7200449928	2.09701270892973	1.45548732460093	1	1
16	7D47	F	autumn	NA	1.7200449928	1.85386182169752	1.20809397115732	1	1
17	7E93	F.cocoon	autumn	24	1.9085193573	-1.05936107249973	-1.32490579645385	0	0
17	7E93	F.cocoon	autumn	24	1.9085193573	-1.05936107249973	-1.32490579645385	0	0
17	7E90	F.cocoon	autumn	19	1.7815155302	0.099919438156796	-1.32490579645385	1	0
17	7E90	F.cocoon	autumn	19	1.7815155302	0.756220012695935	-1.32490579645385	1	0
17	7E87	F.cocoon	autumn	23	1.8629764025	0.457903500464746	-1.32490579645385	1	0
17	7E87	F.cocoon	autumn	23	1.8629764025	0.318041222600887	-1.32490579645385	1	0
17	7E107	F.cocoon	autumn	20	1.7279798856	1.07167558544481	-1.32490579645385	1	0
17	7E107	F.cocoon	autumn	20	1.7279798856	1.10068572712982	-1.32490579645385	1	0
17	7D93	F.cocoon	autumn	19	1.775440533	0.787179155424619	-1.32490579645385	1	0
17	7D93	F.cocoon	autumn	19	1.775440533	0.693570598305943	-1.32490579645385	1	0
18	7D86	F.cocoon	autumn	26	1.8562135098	-1.05936107249973	-1.32490579645385	0	0
18	7D86	F.cocoon	autumn	26	1.8562135098	-1.05936107249973	-1.32490579645385	0	0
18	7E96	F.cocoon	autumn	17	1.7693987564	1.27855133930151	1.75190781954134	1	1
18	7E96	F.cocoon	autumn	17	1.7693987564	1.28110271697899	1.33004366890532	1	1
18	7E89	F.cocoon	autumn	19	1.6842109962	-1.05936107249973	-1.32490579645385	0	0
18	7E89	F.cocoon	autumn	19	1.6842109962	-1.05936107249973	-1.32490579645385	0	0
20	7D99	F.cocoon	autumn	45	2.0410349815	-1.05936107249973	-1.32490579645385	0	0
20	7D99	F.cocoon	autumn	45	2.0410349815	-1.05936107249973	-1.32490579645385	0	0
22	7D83	F.cocoon	autumn	10	1.9120944848	1.44613997715466	0.710460950661841	1	1
22	7D83	F.cocoon	autumn	10	1.9120944848	1.34993345864025	0.796868029548828	1	1
22	7E101	F.cocoon	autumn	18	1.6842377722	1.40979696279613	-1.32490579645385	1	0
22	7E101	F.cocoon	autumn	18	1.6842377722	1.31911434869817	-1.32490579645385	1	0
22	7D82	F.cocoon	autumn	12	1.8678634635	0.924311344095243	0.766636414498021	1	1
22	7D82	F.cocoon	autumn	12	1.8678634635	0.779952164081309	0.388453284765143	1	1
22	7E98	F.cocoon	autumn	35	2.0137053571	-1.05936107249973	-1.32490579645385	0	0
22	7E98	F.cocoon	autumn	35	2.0137053571	-1.05936107249973	-1.32490579645385	0	0
22	7D91	F.cocoon	autumn	27	1.9072962983	0.375625261606335	-1.32490579645385	1	0
22	7D91	F.cocoon	autumn	27	1.9072962983	0.335781049262736	-1.32490579645385	1	0
27	7D67	F.cocoon	autumn	17	1.8766735095	1.04478176283385	-1.32490579645385	1	0
27	7D67	F.cocoon	autumn	17	1.8766735095	0.713237487466848	-1.32490579645385	1	0
27	7D113	F.cocoon	autumn	23	1.8605447339	1.42828223100209	1.66304966656043	1	1
27	7D113	F.cocoon	autumn	23	1.8605447339	1.05073348727926	1.5675214824496	1	1
27	7D80	F.cocoon	autumn	23	1.9491377156	-1.05936107249973	-1.32490579645385	1	0
27	7D80	F.cocoon	autumn	23	1.9491377156	0.045162127151313	-1.32490579645385	1	0
27	7E109	F.cocoon	autumn	12	1.8887723214	0.993194016091455	-1.32490579645385	1	0
27	7E109	F.cocoon	autumn	12	1.8887723214	0.889068566843952	-1.32490579645385	1	0
27	7D43	F.cocoon	autumn	22	1.8434450271	0.724147683007116	-1.32490579645385	1	0
27	7D43	F.cocoon	autumn	22	1.8434450271	0.60294579768665	-1.32490579645385	1	0
23	7E1	F.cocoon	autumn	29	1.9642469722	0.57018687143936	-1.32490579645385	1	0
23	7E1	F.cocoon	autumn	29	1.9642469722	0.489326208115216	-1.32490579645385	1	0
23	7D66	F.cocoon	autumn	16	1.6250870396	1.4104099681001	1.73276924399894	1	1
23	7D66	F.cocoon	autumn	16	1.6250870396	1.18291513437508	3.10959166988464	1	1
35	7C8	F.cocoon	spring	47	2.2692133488	-0.147675115728694	0.179295562958177	1	1
35	7C8	F.cocoon	spring	47	2.2692133488	-0.245686874761707	-1.32490579645385	1	1
35	7C25	F.cocoon	spring	50	2.2635	-0.177676276392453	-1.32490579645385	1	0
35	7C25	F.cocoon	spring	50	2.2635	-0.18879742669653	-1.32490579645385	1	0
35	7C26	F.cocoon	spring	38	2.0814207883	0.1546339731506	-1.32490579645385	1	0
35	7C26	F.cocoon	spring	38	2.0814207883	0.102572922653814	-1.32490579645385	1	0
35	7C44	F.cocoon	spring	40	2.2364042023	0.117189928969765	-1.32490579645385	1	0
35	7C44	F.cocoon	spring	40	2.2364042023	0.236182542995297	-1.32490579645385	1	0
35	7C7	F.cocoon	spring	41	2.1638460027	-1.05936107249973	-0.11413353978118	0	1
35	7C7	F.cocoon	spring	41	2.1638460027	-1.05936107249973	-0.058171797973926	0	1
47	7B32	F.cocoon	spring	NA	1.9880988357	0.104474395154577	0.551987605447166	1	1
47	7B32	F.cocoon	spring	NA	1.9880988357	-1.05936107249973	0.063302646563847	1	1
47	7B10	F.cocoon	spring	NA	2.0721992659	-0.040400674326797	0.332614953729098	1	1
47	7B10	F.cocoon	spring	NA	2.0721992659	-1.05936107249973	0.70076582967967	1	1
47	7B6	F.cocoon	spring	NA	2.0541491228	0.711310761800813	0.978462738461056	1	1
47	7B6	F.cocoon	spring	NA	2.0541491228	-1.05936107249973	0.478381725878229	1	1
47	7B4	F.cocoon	spring	NA	2.0779220779	-1.05936107249973	0.171741877653376	0	1
47	7B4	F.cocoon	spring	NA	2.0779220779	-1.05936107249973	0.241871147618981	0	1
47	7B29	F.cocoon	spring	NA	2.1998444583	-1.05936107249973	-0.224460068593136	0	1
47	7B29	F.cocoon	spring	NA	2.1998444583	-1.05936107249973	-1.32490579645385	0	1
38	7C28	F.cocoon	spring	45	2.0860876318	0.227773462792935	-1.32490579645385	1	0
38	7C28	F.cocoon	spring	45	2.0860876318	0.15454705894215	-1.32490579645385	1	0
38	7C9	F.cocoon	spring	35	2.0884801306	0.314830769893939	-1.32490579645385	1	0
38	7C9	F.cocoon	spring	35	2.0884801306	0.096419575796216	-1.32490579645385	1	0
38	7C3	F.cocoon	spring	38	2.0383693046	-1.05936107249973	0.311802684951731	0	1
38	7C3	F.cocoon	spring	38	2.0383693046	-1.05936107249973	0.705979687725693	0	1
38	7C22	F.cocoon	spring	46	2.2387438499	-0.037175201646884	-1.32490579645385	1	0
38	7C22	F.cocoon	spring	46	2.2387438499	-0.063042762460303	-1.32490579645385	1	0
38	7C40	F.cocoon	spring	44	2.231569884	0.139110679159674	-0.166623453998831	1	1
38	7C40	F.cocoon	spring	44	2.231569884	0.029584262487812	-1.32490579645385	1	1
46	7B13	F.cocoon	spring	NA	2.0090158236	0.575167616059148	0.65434993327358	1	1
46	7B13	F.cocoon	spring	NA	2.0090158236	0.775463170918331	0.201765955632744	1	1
46	7B23	F.cocoon	spring	NA	2.0547774106	0.597735840682246	0.311797295621028	1	1
46	7B23	F.cocoon	spring	NA	2.0547774106	0.469741274270994	0.27405625583452	1	1
46	7B30	F.cocoon	spring	NA	2.0422465753	0.868743439686984	0.491385460502361	1	1
46	7B30	F.cocoon	spring	NA	2.0422465753	0.996788878898614	0.374463712920524	1	1
46	7B39	F.cocoon	spring	NA	1.858974359	-1.05936107249973	0.861997886778191	0	1
46	7B39	F.cocoon	spring	NA	1.858974359	-1.05936107249973	0.744774073111063	0	1
46	7B11	F.cocoon	spring	NA	2.0737195656	0.282874544742463	-1.32490579645385	1	0
46	7B11	F.cocoon	spring	NA	2.0737195656	0.201782066051369	-1.32490579645385	1	0
41	7C10	F.cocoon	spring	36	2.0884386133	-1.05936107249973	0.067211689388204	0	1
41	7C10	F.cocoon	spring	36	2.0884386133	-1.05936107249973	0.216737087414591	0	1
41	7C13	F.cocoon	spring	60	2.2737174146	-1.05936107249973	-0.32535337467144	0	1
41	7C13	F.cocoon	spring	60	2.2737174146	-1.05936107249973	-0.247001587419293	0	1
41	7C43	F.cocoon	spring	24	2.0047445861	0.363405049043248	-1.32490579645385	1	0
41	7C43	F.cocoon	spring	24	2.0047445861	0.362572535221397	-1.32490579645385	1	0
41	7C47	F.cocoon	spring	36	1.9748959226	0.109735145214901	-1.32490579645385	1	0
41	7C47	F.cocoon	spring	36	1.9748959226	0.30175430052669	-1.32490579645385	1	0
41	7C33	F.cocoon	spring	36	2.0019002766	-1.05936107249973	-1.32490579645385	0	0
41	7C33	F.cocoon	spring	36	2.0019002766	-1.05936107249973	-1.32490579645385	0	0
45	7B17	F.cocoon	spring	NA	1.859460052	-1.05936107249973	1.61256989093252	0	1
45	7B17	F.cocoon	spring	NA	1.859460052	-1.05936107249973	0.964059146819792	0	1
45	7B12	F.cocoon	spring	NA	2.154457265	0.102518191456601	-0.437655127693845	1	1
45	7B12	F.cocoon	spring	NA	2.154457265	-0.016959706029222	-0.07230330973173	1	1
45	7B38	F.cocoon	spring	NA	2.0339663012	0.209530150754585	0.659526761032003	1	1
45	7B38	F.cocoon	spring	NA	2.0339663012	0.150674670726895	0.16859411640808	1	1
45	7B20	F.cocoon	spring	NA	1.9863066667	-1.05936107249973	-1.32490579645385	0	0
45	7B20	F.cocoon	spring	NA	1.9863066667	-1.05936107249973	-1.32490579645385	0	0
45	7B40	F.cocoon	spring	NA	2.1346413652	-1.05936107249973	-1.32490579645385	0	1
45	7B40	F.cocoon	spring	NA	2.1346413652	-1.05936107249973	-0.383177951148743	0	1
39	7C1	F.cocoon	spring	15	1.9384444444	0.78420022809343	1.02423889698117	1	1
39	7C1	F.cocoon	spring	15	1.9384444444	0.614908599478939	0.681799038284427	1	1
39	7C24	F.cocoon	spring	54	2.0822845037	-1.05936107249973	0.487948065739937	0	1
39	7C24	F.cocoon	spring	54	2.0822845037	-1.05936107249973	0.194106368296438	0	1
39	7C12	F.cocoon	spring	35	1.9672291655	0.437322228989808	-1.32490579645385	1	0
39	7C12	F.cocoon	spring	35	1.9672291655	0.230284168777484	-1.32490579645385	1	0
39	7C45	F.cocoon	spring	36	2.02634175	0.714781175496403	-1.32490579645385	1	0
39	7C45	F.cocoon	spring	36	2.02634175	0.449304199888264	-1.32490579645385	1	0
39	7C6	F.cocoon	spring	NA	1.9191208036	-1.05936107249973	0.599327941493635	0	1
39	7C6	F.cocoon	spring	NA	1.9191208036	-1.05936107249973	0.506895865789039	0	1
44	7C16	F.cocoon	spring	35	2.0635750414	-1.05936107249973	-1.32490579645385	0	0
44	7C16	F.cocoon	spring	35	2.0635750414	-1.05936107249973	-1.32490579645385	0	0
44	7C35	F.cocoon	spring	33	2.1503851651	-0.02864153682551	-1.32490579645385	1	0
44	7C35	F.cocoon	spring	33	2.1503851651	0.009809363249128	-1.32490579645385	1	0
44	7B18	F.cocoon	spring	NA	1.9870801493	0.350369471134417	0.551668256032819	1	1
44	7B18	F.cocoon	spring	NA	1.9870801493	0.585573191465618	0.311074572770786	1	1
44	7C21	F.cocoon	spring	31	2.0147686445	-1.05936107249973	0.045818075223081	0	1
44	7C21	F.cocoon	spring	31	2.0147686445	-1.05936107249973	0.336709495828857	0	1
44	7C31	F.cocoon	spring	44	2.0276282051	0.294152197067593	0.039106977061107	1	1
44	7C31	F.cocoon	spring	44	2.0276282051	0.288535959434533	-0.103055480561786	1	1
42	7C2	F.cocoon	spring	NA	1.9542243336	-1.05936107249973	-1.32490579645385	0	0
42	7C2	F.cocoon	spring	NA	1.9542243336	-1.05936107249973	-1.32490579645385	0	0
42	7B28	F.cocoon	spring	NA	2.0036388334	-1.05936107249973	0.09667366504046	0	1
42	7B28	F.cocoon	spring	NA	2.0036388334	-1.05936107249973	0.441148190326713	0	1
42	7C42	F.cocoon	spring	NA	1.9271896726	-1.05936107249973	-1.32490579645385	0	0
42	7C42	F.cocoon	spring	NA	1.9271896726	-1.05936107249973	-1.32490579645385	0	0
42	7C20	F.cocoon	spring	42	2.0239158535	0.001465804430543	-1.32490579645385	1	0
42	7C20	F.cocoon	spring	42	2.0239158535	0.000150186145801	-1.32490579645385	1	0
42	7C39	F.cocoon	spring	34	2.1286478261	-0.04048678640501	-1.32490579645385	1	0
42	7C39	F.cocoon	spring	34	2.1286478261	-0.299069013656575	-1.32490579645385	1	0
43	7B9	F.cocoon	spring	NA	2.0788082192	-0.064548365275349	0.2353707262853	1	1
43	7B9	F.cocoon	spring	NA	2.0788082192	-0.205461019724376	0.609004692021563	1	1
43	7B27	F.cocoon	spring	NA	2.1268139673	-1.05936107249973	-1.32490579645385	0	0
43	7B27	F.cocoon	spring	NA	2.1268139673	-1.05936107249973	-1.32490579645385	0	0
43	7B82	F	spring	NA	1.8312751298	-1.05936107249973	1.17123035836169	1	1
43	7B82	F	spring	NA	1.8312751298	0.390241439873486	1.11588365869838	1	1
43	7B22	F.cocoon	spring	NA	2.0468835897	-1.05936107249973	-1.32490579645385	0	1
43	7B22	F.cocoon	spring	NA	2.0468835897	-1.05936107249973	0.238674165248137	0	1
43	7B21	F.cocoon	spring	NA	2.3057662002	-0.221466358535898	-0.051532083960819	1	1
43	7B21	F.cocoon	spring	NA	2.3057662002	-0.358964151517237	0.169419397180801	1	1
40	7B19	F.cocoon	spring	NA	2.1275050518	-1.05936107249973	0.187518369183062	0	1
40	7B19	F.cocoon	spring	NA	2.1275050518	-1.05936107249973	0.537023074019996	0	1
40	7B8	F.cocoon	spring	NA	1.8802952081	1.27816909456508	-1.32490579645385	1	1
40	7B8	F.cocoon	spring	NA	1.8802952081	1.11888793245913	0.425510271132134	1	1
40	7B36	F.cocoon	spring	NA	2.2404212963	-0.193239700385398	-0.248331075769096	1	1
40	7B36	F.cocoon	spring	NA	2.2404212963	-0.058863058419495	-0.176669888128287	1	1
40	7B15	F.cocoon	spring	NA	2.0152631579	0.433581411271596	0.447447457593405	1	1
40	7B15	F.cocoon	spring	NA	2.0152631579	0.435723366054625	0.481596845918015	1	1
40	7B33	F.cocoon	spring	NA	1.8713897281	-1.05936107249973	0.474785234291736	0	1
40	7B33	F.cocoon	spring	NA	1.8713897281	-1.05936107249973	1.20013464064082	0	1
61	7-44	F	spring	NA	2.2360673275	-0.167332826827188	-0.425511805770832	1	1
61	7-44	F	spring	NA	2.2360673275	-0.058071597466931	0.234308392866174	1	1
61	7B83	F	spring	NA	2.1348102391	-1.05936107249973	-0.162379913926599	0	1
61	7B83	F	spring	NA	2.1348102391	-1.05936107249973	0.031009514114658	0	1
61	7-58	F	spring	NA	2.0825627361	0.350635440812456	-1.32490579645385	1	0
61	7-58	F	spring	NA	2.0825627361	0.637782189586484	-1.32490579645385	1	0
61	7B64	F	spring	NA	2.1447368421	0.186253751015998	0.449478384127055	1	1
61	7B64	F	spring	NA	2.1447368421	0.114178115827403	1.08783927164491	1	1
61	7-16	F	spring	NA	2.2174266667	-0.298492744778037	-0.332796893638678	1	1
61	7-16	F	spring	NA	2.2174266667	-1.05936107249973	-0.003450600498689	1	1
48	7B24	F.cocoon	spring	NA	1.9667002894	0.949577130188002	0.42383260660237	1	1
48	7B24	F.cocoon	spring	NA	1.9667002894	0.436059227154492	0.509317881793275	1	1
48	7B5	F.cocoon	spring	NA	1.7983624577	-1.05936107249973	0.90113484403128	1	1
48	7B5	F.cocoon	spring	NA	1.7983624577	1.94466690082565	1.2627187767257	1	1
48	7B31	F.cocoon	spring	NA	2.2246094087	-1.05936107249973	0.650159293480899	0	1
48	7B31	F.cocoon	spring	NA	2.2246094087	-1.05936107249973	0.373101861273598	0	1
48	7B26	F.cocoon	spring	NA	2.2183589205	0.016220492438558	0.131242095156167	1	1
48	7B26	F.cocoon	spring	NA	2.2183589205	0.312896499141811	-0.058025661054953	1	1
48	7B7	F.cocoon	spring	NA	2.0917457006	-1.05936107249973	-1.32490579645385	0	1
48	7B7	F.cocoon	spring	NA	2.0917457006	-1.05936107249973	-0.183508129794182	0	1
49	7B14	F.cocoon	spring	NA	2.0679863966	-1.05936107249973	0.3569802638943	0	1
49	7B14	F.cocoon	spring	NA	2.0679863966	-1.05936107249973	0.607630044067209	0	1
49	7B1	F.cocoon	spring	NA	2.0028104297	0.057580763602984	0.664410814997152	1	1
49	7B1	F.cocoon	spring	NA	2.0028104297	0.363705563127433	0.889527979672158	1	1
49	7B16	F.cocoon	spring	NA	2.1396061118	-1.05936107249973	0.364425335892971	0	1
49	7B16	F.cocoon	spring	NA	2.1396061118	-1.05936107249973	0.230005439340643	0	1
49	7B3	F.cocoon	spring	NA	2.231532639	-1.05936107249973	-0.014248664153922	0	1
49	7B3	F.cocoon	spring	NA	2.231532639	-1.05936107249973	-0.24123082058126	0	1
49	7B35	F.cocoon	spring	NA	2.0254785336	0.829592736453806	0.21421489442839	1	1
49	7B35	F.cocoon	spring	NA	2.0254785336	0.5948233344094	0.067356078915403	1	1
55	7-12	F	spring	NA	1.9549905414	1.46342781202894	-1.32490579645385	1	0
55	7-12	F	spring	NA	1.9549905414	1.03223098810084	-1.32490579645385	1	0
55	7-28	F	spring	NA	2.1216074347	0.148895577316515	0.08414876085232	1	1
55	7-28	F	spring	NA	2.1216074347	-0.048581961503043	-0.193619293651243	1	1
51	7B25	F.cocoon	spring	NA	1.9086239279	0.708817771836171	0.986584540621264	1	1
51	7B25	F.cocoon	spring	NA	1.9086239279	0.289030251431375	0.835920842585023	1	1
52	7B2	F.cocoon	spring	NA	2.2268266667	-0.333770580727129	0.429893356807064	1	1
52	7B2	F.cocoon	spring	NA	2.2268266667	-0.093097995944899	0.586050025836839	1	1
65	7-5	F	spring	NA	2.0137420052	0.433878016530691	0.43590240442968	1	1
65	7-5	F	spring	NA	2.0137420052	0.232654944167445	0.375910464709773	1	1
58	7B70	F	spring	NA	2.0739189189	0.561157128184784	-1.32490579645385	1	0
58	7B70	F	spring	NA	2.0739189189	0.553389293851441	-1.32490579645385	1	0
58	7B68	F	spring	NA	2.1598596491	-1.05936107249973	-1.32490579645385	0	0
58	7B68	F	spring	NA	2.1598596491	-1.05936107249973	-1.32490579645385	0	0
58	7-52	F	spring	NA	2.5933070175	-1.05936107249973	-0.44703174038905	1	1
58	7-52	F	spring	NA	2.5933070175	-0.549309533614354	-0.615666999012014	1	1
58	7-30	F	spring	NA	2.1067066667	-1.05936107249973	-0.411672472460967	0	1
58	7-30	F	spring	NA	2.1067066667	-1.05936107249973	-0.424385697388942	0	1
58	7B69	F	spring	NA	2.259463964	-0.019860709126527	-0.504714517351226	1	1
58	7B69	F	spring	NA	2.259463964	0.122305411015599	-0.316724740073563	1	1
60	7B66	F	spring	NA	2.2629988597	-0.288927685810324	-1.32490579645385	1	0
60	7B66	F	spring	NA	2.2629988597	-1.05936107249973	-1.32490579645385	1	0
60	7B75	F	spring	NA	2.2557380343	0.174562491041313	-1.32490579645385	1	0
60	7B75	F	spring	NA	2.2557380343	-0.002492280718369	-1.32490579645385	1	0
60	7B84	F	spring	NA	2.088136751	0.406032794992374	-1.32490579645385	1	0
60	7B84	F	spring	NA	2.088136751	0.306395189150817	-1.32490579645385	1	0
60	7-10	F	spring	NA	2.0594279279	-1.05936107249973	0.632283897367815	0	1
60	7-10	F	spring	NA	2.0594279279	-1.05936107249973	0.3572802509886	0	1
60	7B65	F	spring	NA	2.32410697	-1.05936107249973	-0.304735777716176	0	1
60	7B65	F	spring	NA	2.32410697	-1.05936107249973	-0.167903196074144	0	1
59	7B72	F	spring	NA	2.2412188786	-1.05936107249973	7.21422962866271E-05	0	1
59	7B72	F	spring	NA	2.2412188786	-1.05936107249973	0.005224565924918	0	1
59	7-54	F	spring	NA	2.1741622967	0.265629125762196	0.414863187614109	1	1
59	7-54	F	spring	NA	2.1741622967	0.210695321613799	0.412746680334221	1	1
59	7B77	F	spring	NA	2.265901013	-1.05936107249973	-1.32490579645385	0	0
59	7B77	F	spring	NA	2.265901013	-1.05936107249973	-1.32490579645385	0	0
59	7-23	F	spring	NA	2.3050295353	0.063011317702976	0.205939985847131	1	1
59	7-23	F	spring	NA	2.3050295353	0.029334625227637	-0.006895384446673	1	1
59	7-43	F	spring	NA	2.0627366456	0.034175026588376	-1.32490579645385	1	0
59	7-43	F	spring	NA	2.0627366456	-1.05936107249973	-1.32490579645385	1	0
64	7-51	F	spring	NA	1.920884133	0.538888455463322	0.400755682092535	1	1
64	7-51	F	spring	NA	1.920884133	0.564687832248499	0.528603884157152	1	1
64	7-46	F	spring	NA	2.0812683317	0.033848945193445	0.033130675860453	1	1
64	7-46	F	spring	NA	2.0812683317	0.491759556378135	-0.280682172731935	1	1
64	7B74	F	spring	NA	1.8958403697	0.352451753959488	-1.32490579645385	1	0
64	7B74	F	spring	NA	1.8958403697	0.291503648693529	-1.32490579645385	1	0
64	7B73	F	spring	NA	1.9757127631	0.48383290316442	0.154173875182844	1	1
64	7B73	F	spring	NA	1.9757127631	0.655030984839662	0.186605169205072	1	1
64	7-17	F	spring	NA	2.2010088889	1.06715670843929	-1.32490579645385	1	0
64	7-17	F	spring	NA	2.2010088889	1.09477004758489	-1.32490579645385	1	0
63	7-50	F	spring	NA	2.2296995823	0.214189340064498	-1.32490579645385	1	0
63	7-50	F	spring	NA	2.2296995823	-0.153165341798318	-1.32490579645385	1	0
63	7B81	F	spring	NA	2.3727638889	-1.05936107249973	-0.425325530053117	0	1
63	7B81	F	spring	NA	2.3727638889	-1.05936107249973	-0.018834159675198	0	1
63	7-8	F	spring	NA	2.0545610034	0.624522633526781	0.269759881130741	1	1
63	7-8	F	spring	NA	2.0545610034	0.759912008204217	0.575852075798196	1	1
62	7B71	F	spring	NA	2.0913806181	-1.05936107249973	-1.32490579645385	0	1
62	7B71	F	spring	NA	2.0913806181	-1.05936107249973	1.14454098203017	0	1
62	7B78	F	spring	NA	2.099835614	0.711288703207786	0.715458065787932	1	1
62	7B78	F	spring	NA	2.099835614	0.288566009007342	0.416838624968014	1	1
62	7B79	F	spring	NA	2.1559958807	0.051472831862379	-0.611264857480419	1	1
62	7B79	F	spring	NA	2.1559958807	-1.05936107249973	2.3191863319448	1	1
62	7-6	F	spring	NA	2.0363115337	1.24080223455112	0.284599334647316	1	1
62	7-6	F	spring	NA	2.0363115337	1.18905584836589	0.183658626907683	1	1
62	7B63	F	spring	NA	2.299987013	0.037717520134089	-1.32490579645385	1	0
62	7B63	F	spring	NA	2.299987013	-0.033600175375994	-1.32490579645385	1	0
